# Supplementary material for: Fecal transplant from vaginally seeded infants decreases intraabdominal adiposity in mice
Source: Gut Microbes. 2024 May 14;16(1):2353394. doi: 10.1080/19490976.2024.2353394 (PMC11095576; doi:10.1080/19490976.2024.2353394)
Supplement: Supplemental Material [file KGMI_A_2353394_SM7886.zip]

Archive with 1 entries (1 files):
- Combined supplemental data R1.docx
